# Supplementary material for: Validations of Blood Pressure Measuring Devices Using Recognized Protocols
Source: J Pers Med. 2022 Dec 21;13(1):9. doi: 10.3390/jpm13010009 (PMC9867184; doi:10.3390/jpm13010009)
Supplement: Supplementary file 1 [file jpm-13-00009-s001.zip]

Archive with 1 entries (1 files):
- jpm-2032951-supplementary.pdf
